# Supplementary material for: Internal Vibrations of Pyridinium Cation in One-Dimensional Halide Perovskites and the Corresponding Halide Salts
Source: Molecules. 2023 Dec 22;29(1):78. doi: 10.3390/molecules29010078 (PMC10780259; doi:10.3390/molecules29010078)
Supplement: Supplementary file 1 [file molecules-29-00078-s001.zip]

Archive with 1 entries (1 files):
- molecules-2778389-supplementary.pdf
